# Supplementary material for: Irreversible Antagonists for the Adenosine A2B Receptor
Source: Molecules. 2022 Jun 13;27(12):3792. doi: 10.3390/molecules27123792 (PMC9231011; doi:10.3390/molecules27123792)
Supplement: Supplementary file 1 [file molecules-27-03792-s001.zip]

Archive with 1 entries (1 files):
- molecules-1760172-supplementary.pdf
